# Supplementary material for: Promoting anti-tumor immunity by targeting TMUB1 to modulate PD-L1 polyubiquitination and glycosylation
Source: Nat Commun. 2022 Nov 14;13:6951. doi: 10.1038/s41467-022-34346-x (PMC9663433; doi:10.1038/s41467-022-34346-x)
Supplement: Supplementary file 4 — Source Data [file 41467_2022_34346_MOESM4_ESM.xlsx]

## Sheet: Figure.1
	Figure.1b			Figure.1f			Figure.1g	Survival proportions (%)				Figure.1h
	N	T		TMUB1	CD8		Month	Intermediate	PD-L1-High/TMUB1-High	PD-L1-Low/TMUB1-Low
	0	7047.97		75.974	7.13533		0	100	100	100
	0	73361.5		70.661	9.72199		10	97.1429	97.4359	100
	0	9975.15		67.962	8.79471		11	97.1429	94.8718	100
	0	5876.65		58.207	13.8948		12	97.1429	94.8718	96.1538
	0	19018.2		55.87	10.7111		13	97.1429	92.3077	96.1538
	3434.38	94317.7		48.523	11.3681		14	94.2857	92.3077	96.1538
	0	0		48.133	16.3102		16	94.2857	89.7436	96.1538
	15660.3	48426		47.648	24.4251		17	94.2857	87.1795	96.1538
	3907.12	5317.35		47.606	21.4048		18	94.2857	84.6154	96.1538
				47.153	6.18728		19	94.2857	82.0513	96.1538
	Figure.1c			43.231	11.9183		20	91.4286	82.0513	96.1538
	N	T		42.506	10.6743		22	91.4286	76.9231	96.1538
	-1.44249	0.151584		42.013	18.1859		25	88.5714	74.359	96.1538
	-1.81248	0.359		40.136	20.5885		26	88.5714	71.7949	96.1538
	-1.5986	0.113007		37.342	15.3408		29	88.5714	71.7949	92.3077
		0.193319		36.348	7.91284		31	85.7143	69.2308	92.3077
		-1.2321		36.119	20.6946		32	82.8571	69.2308	92.3077
		-2.61979		35.175	19.6127		33	80	66.6667	92.3077
		-3.52288		34.672	20.6752		35	77.1429	66.6667	92.3077
		0.869015		34.222	21.6131		37	77.1429	66.6667	88.4615
		-0.478078		31.722	11.755		42	77.1429	64.1026	88.4615		Figure.1i
		0.386713		29.872	10.5829		49	77.1429	64.1026	88.4615		IgG	EV	OV-TMUB1
		-0.296795		29.233	14.3982		50	77.1429	64.1026	88.4615		0.1824	1.3834	2.0742
		-0.994819		29.145	17.5211		51	74.1758	64.1026	88.4615		0.2314	1.4193	2.1832
		-0.111203		27.192	16.9715		53	74.1758	61.0501	88.4615		0.1973	1.2241	1.9746
		0.0270233		25.884	13.5738		54	74.1758	61.0501	88.4615		0.2371	1.3977	1.8945
		-0.295592		24.252	5.9983		58	74.1758	61.0501	88.4615		0.3195	1.2183	2.0744
		-1.88606		22.875	19.1566		59	74.1758	61.0501	88.4615		0.2315	1.339	2.1322
		0.546296		21.352	32.5773		60	74.1758	57.8369	84.0385		0.2472	1.2857	1.9953
		-1.43771		21.316	29.3265		61	74.1758	54.4347	84.0385
		0.136689		21.237	19.0444		62	74.1758	54.4347	84.0385		Figure.1j
		-0.49812		20.723	16.8976		63	74.1758	54.4347	84.0385		IgG	Sh-Scramble	Sh-TMUB1#1	Sh-TMUB1#2
		-1.42366		20.048	18.5891		64	74.1758	50.8057	84.0385		0.1919	2.3972	1.5175	1.5213
		0.59458		19.259	27.7417		65	74.1758	50.8057	84.0385		0.1566	2.234	1.6856	1.4657
		-0.312293		19.254	28.0916		66	74.1758	50.8057	84.0385		0.224	2.0561	1.5247	1.6322
		1.50372		18.541	32.0902		67	74.1758	46.5719	84.0385		0.1134	2.1145	1.4098	1.5041
		-0.0599818		18.527	32.0776		69	74.1758	46.5719	84.0385		0.1241	2.4493	1.4485	1.4954
		-1.14388		15.755	32.5585		70	69.5398	46.5719	84.0385		0.1074	2.3762	1.388	1.5986
		-1.00393		14.241	18.1402		71	69.5398	46.5719	84.0385		0.1053	2.2632	1.4832	1.6981
		-2.30103		14.099	27.256		72	69.5398	46.5719	84.0385
		-0.193277		13.832	28.7702		73	69.5398	46.5719	84.0385		Figure.1k
		0.0994044		13.638	30.3731		74	69.5398	46.5719	84.0385		IgG	Mock	IFN-γ	IFN-γ+sh-TMUB1
		-1.36251		13.544	27.9815		75	69.5398	46.5719	84.0385		0.0934	0.495	1.079	0.6048
		-0.503485		11.781	23.4698		76	69.5398	46.5719	84.0385		0.1364	0.6172	1.2194	0.7182
		0.363744		10.756	27.1718		77	69.5398	39.9188	84.0385		0.1472	0.4987	1.1073	0.6953
		0.32255		9.342	22.2886		78	69.5398	39.9188	84.0385		0.0897	0.7238	1.1832	0.7338
		-0.465974		9.284	20.5014		79	69.5398	39.9188	84.0385		0.0972	0.6823	1.0382	0.6593
		1.79218		8.484	25.6522		80	69.5398	39.9188	84.0385		0.1028	0.5728	1.2072	0.6422
		-0.68487		7.87	19.1764		81	69.5398	39.9188	84.0385
		-0.288868		7.259	17.0379		82	69.5398	39.9188	84.0385		Figure.1l
		0.731162		6.015	31.4448							Sh-Scramble	Sh-TMUB1#1	Sh-TMUB1#2
		-0.223735		4.37	31.6025							64.9731	37.2405	35.4622
		-0.914353		4.015	27.9247							66.1275	34.1398	31.392
		-0.18039		3.11	24.9298							61.235	36.9328	32.471
		-0.341035		2.324	15.1594							65.4827	33.4726	35.3746
		-0.560509
		-0.573326										Figure.1m
		-0.375821										Sh-Scramble	Sh-TMUB1#1	Sh-TMUB1#2
		0.509418										1.17698	2.13626	2.28958
		-0.546682										0.874814	2.25806	2.15112
		-0.536854										0.969399	2.00706	1.85972
												0.978811	2.18375	2.03748
												Figure.1n
												Sh-Scramble	Sh-TMUB1#1	Sh-TMUB1#2
												0.948305	2.9652	2.80525
												0.998704	3.06977	3.26737
												1.05483	2.56353	3.13427
												0.998163	2.79746	3.09538

## Sheet: Figure.2
	Figure.2a						Figure.2b						Figure.2c
	Figure.2c
		Sh-Scramble				Sh-TMUB1#1				Sh-TMUB1#2
	Control	1	1	1	1	0.53	0.5	0.59	0.51	0.57	0.48	0.51	0.47
	CQ	2.08	1.86	1.96	1.89	1.22	1.14	1.18	1.14	1.23	1.17	1.21	1.21
	MG132	2.38	2.16	2.01	2.03	1.95	1.97	1.94	2.19	2.16	1.92	1.81	1.92
	Figure.2d					Figure.2e					Figure.2g					Figure.2h
	Figure.2i					Figure.2j

## Sheet: Figure.3
	Figure.3a					Figure.3c				Figure.3d				Figure.3e
						Distance	Calnexin	TMUB1		Distance	Calnexin	HUWE1
						0	166	123		0	71	133
						0.01389	157.555	127.861		0.01389	73.625	130.876
						0.02778	149.275	136.92		0.02778	78.153	128.267
						0.04167	142.774	146.774		0.04167	82.973	126.675
						0.05556	136.927	156.365		0.05556	87.96	126.58
						0.06944	131.444	164.742		0.06944	92.194	128.909
						0.08333	127.328	169.519		0.08333	94.494	132.483
						0.09722	124.088	169.938		0.09722	95.91	136.73
						0.11111	121.548	166.5		0.11111	95.337	138.989
						0.125	121.088	160.423		0.125	93.517	139.492
						0.13889	120.616	154.828		0.13889	90.607	137.837
						0.15278	123.022	151.579		0.15278	87.067	135.808
						0.16667	126.569	149.883		0.16667	83.278	133.022
						0.18056	130.37	150.664		0.18056	80.232	130.03
						0.19444	134.247	151.261		0.19444	78.188	127.278
						0.20833	137.398	151.128		0.20833	76.528	124.91
						0.22222	139.416	150.387		0.22222	76	122.803
						0.23611	140.972	148.964		0.23611	76.067	120.999
						0.25	142.194	147.498		0.25	77.483	120.45
						0.26389	143.959	149.236		0.26389	79.55	120
						0.27778	146.645	151.093		0.27778	82.787	119.843
						0.29167	152.197	154.124		0.29167	86.326	119.135
						0.30556	159.102	157.234		0.30556	89.537	117.281
						0.31944	167.545	160.077		0.31944	91.562	114.798
						0.33333	176.204	163.08		0.33333	92.978	111.067
	Figure.3b					0.34722	182.38	166.292		0.34722	93	108.425
						0.36111	184.511	166.007		0.36111	93.568	106.759
						0.375	184.121	165.56		0.375	95.35	107.449
						0.38889	180.58	161.358		0.38889	98.133	110.281
						0.40278	174.965	158.331		0.40278	100.863	113.89
						0.41667	168.14	154.571		0.41667	103.292	116.652		Figure.3f
						0.43056	162.226	151.012		0.43056	104.835	117.941
						0.44444	158.79	148.406		0.44444	103	117.575
						0.45833	159.055	144.976		0.45833	102.23	116.511
						0.47222	158.135	142.556		0.47222	102	114.933
						0.48611	156.236	140.63		0.48611	101.339	114.225
						0.5	158.79	139.168		0.5	100.854	115.2
						0.51389	159.076	143.078		0.51389	94.392	117.992
						0.52778	165.895	149.656		0.52778	97.841	122.302
						0.54167	179.232	159.604		0.54167	102.281	127.854
						0.55556	200.188	169.856		0.55556	107.489	134.362
						0.56944	226.557	179.514		0.56944	113.014	141.269
						0.58333	253.483	187.123		0.58333	119.382	149.231
						0.59722	255	191.568		0.59722	125.105	156.382
						0.61111	255	193.833		0.61111	130.633	163.293
						0.625	255	193.43		0.625	135.163	168.956
						0.63889	249.841	191.215		0.63889	138.247	172.809
						0.65278	232.529	188.377		0.65278	140.588	175.736
						0.66667	210.75	185.095		0.66667	141.581	176.977
						0.68056	196.171	182.744		0.68056	141.598	177		Figure.3g
						0.69444	194.923	181.168		0.69444	141.406	176.761
						0.70833	193.643	181.392		0.70833	141.752	177.192
						0.72222	192.483	182.899		0.72222	142.369	177.964
						0.73611	195.435	185.143		0.73611	143.012	178.767
						0.75	198.432	187.992		0.75	143.019	178.775
						0.76389	201.345	191.375		0.76389	142.453	178.067
						0.77778	203.546	194.796		0.77778	140.532	175.668
						0.79167	204.712	197.094		0.79167	138.266	172.834
						0.80556	201.5	198.288		0.80556	135.86	169.828
						0.81944	198.701	196.626		0.81944	133.698	167.124
						0.83333	194.852	191.423		0.83333	131.696	164.112
						0.84722	189.343	183.914		0.84722	130.742	161.461
						0.86111	163.44	174.971		0.86111	129.431	159.337
						0.875	158.302	167.744		0.875	128.433	158.645
						0.88889	155.881	162.888		0.88889	127.993	158.211
						0.90278	156.161	161.839		0.90278	125.193	158.011
						0.91667	158.847	162.759		0.91667	125.903	158.202
						0.93056	164.075	165.256		0.93056	126.952	158.854
						0.94444	169.519	167.105		0.94444	129.479	160.539
						0.95833	173.461	168.641		0.95833	131.339	163.371
						0.97222	174.916	170.252		0.97222	132.55	166.45
						0.98611	174.676	171.937		0.98611	133.325	169.417
						1	173.235	175.178		1	136.103	171.93		Figure.3h
						1.01389	170.647	180.575		1.01389	137.303	174.242
						1.02778	169.219	186.528		1.02778	137.854	174.854
						1.04167	168.168	192.98		1.04167	136.91	173.902
						1.05556	169.85	200.197		1.05556	135.202	172.566
						1.06944	173.451	206.086		1.06944	132	169.978
						1.08333	179.597	210.197		1.08333	130.427	167.741
						1.09722	188.376	212.186		1.09722	129.843	166.23
						1.11111	198.634	211.649		1.11111	130.396	166
						1.125	208.854	210.007		1.125	130.89	167.011
						1.13889	216.08	207.297		1.13889	131.957	169.27
						1.15278	218.328	203.753		1.15278	131.814	173.517
						1.16667	215.175	199.74		1.16667	131.539	177.764
						1.18056	207.906	194.276		1.18056	130.494	181.506
						1.19444	198.433	187.353		1.19444	128.371	183.629
						1.20833	190.501	179.018		1.20833	126.004	182.831
						1.22222	186.407	170.76		1.22222	126.416	180.625
						1.23611	185.705	162.85		1.23611	123	178
						1.25	189.326	158.73		1.25	124.416	175.463
						1.26389	194.43	156.478		1.26389	126.906	174.514		Figure.3j
						1.27778	199.43	157.328		1.27778	129.726	174.644
						1.29167	203.971	158.533		1.29167	133.297	173.197
						1.30556	207.307	158.575		1.30556	136.115	171.382
						1.31944	209.465	156.139		1.31944	137.186	168.578
						1.33333	211.537	151.248		1.33333	137.043	165.182
						1.34722	212.929	146.48		1.34722	135.674	162.788
						1.36111	212.399	142.888		1.36111	134.025	161.025
						1.375	208.604	141.096		1.375	132.849	160.006
						1.38889	200.703	143.207		1.38889	132.046	160.619
						1.40278	187.453	146.212		1.40278	132.244	162.233
						1.41667	172.839	151.097		1.41667	133.445	164.607
						1.43056	157.801	155.147		1.43056	135.649	166.73
						1.44444	145.209	158.282		1.44444	137.472	169.708
						1.45833	137.295	159.167		1.45833	138.22	172.629
						1.47222	133.027	158.404		1.47222	137.83	176.169
						1.48611	133.661	156.683		1.48611	133.742	179.708
						1.5	139.245	154.394		1.5	127.708	183.495
						1.51389	147.473	151.631		1.51389	121.584	186.29
						1.52778	156.869	149.535		1.52778	115.213	186.982
						1.54167	165.408	148.957		1.54167	110.562	183.233
						1.55556	171.605	149.3		1.55556	106.876	176.831
						1.56944	175.441	151.508		1.56944	104.045	168.146
						1.58333	177.817	155.343		1.58333	100.728	158.944
						1.59722	178.701	159.832		1.59722	97.787	150.955
						1.61111	179.585	164.811		1.61111	95.563	144.551
						1.625	179.791	170.05		1.625	93.392	141.719
						1.63889	179.996	173.58		1.63889	92.472	142.584
						1.65278	178.612	175.62		1.65278	92.472	145.36
						1.66667	175.942	175.27		1.66667	93.888	148.772
						1.68056	170.708	172.861		1.68056	96.38	153.137
						1.69444	163.61	169.095		1.69444	99.337	156.798
						1.70833	157.159	164.958		1.70833	103.342	160.404
						1.72222	151.739	160.819		1.72222	107.477	164.652		Figure.3k
						1.73611	150.74	156.866		1.73611	111.649	168.416
						1.75	153.869	154.273		1.75	116.337	171.573
						1.76389	159.679	152.488		1.76389	121.292	173.697
						1.77778	167.956	152.114		1.77778	126.247	174.975
						1.79167	175.245	152.646		1.79167	131.301	176.414
						1.80556	179.686	151.61		1.80556	137.113	178.09
						1.81944	180.518	148.826		1.81944	141.185	180.921
						1.83333	177.404	144.248		1.83333	144.315	183.068
						1.84722	167.64	138.277		1.84722	145.708	184.708
						1.86111	155.051	132.102		1.86111	144.292	183.292
						1.875	139.338	128.272		1.875	141.753	180.191
						1.88889	122.192	127.603		1.88889	138.724	175.915
						1.90278	106	130		1.90278	136.068	171.135
										1.91667	133.944	165.086
										1.93056	133.239	160.64
										1.94444	133.192	156.596
										1.95833	133.964	153.764
										1.97222	135.301	152.483		Figure.3l
										1.98611	138.124	152.449
										2	141.663	153.865
										2.01389	146.073	157.433
										2.02778	149.272	161.438
										2.04167	150.997	166.34
										2.05556	150.416	171.168
										2.06944	148.584	176.998
										2.08333	147	184.157
										2.09722	147	192.652
										2.11111	148.191	200.905
										2.125	150.728	208.427
										2.13889	154.067	213.989
										2.15278	158.315	213.798
										2.16667	162.562	211.376
										2.18056	166.674	207.571
										2.19444	170.213	201.861
										2.20833	172.349	195.853
										2.22222	173.125	190.549		Figure.3n
										2.23611	172.099	185.205
										2.25	171.326	180.061
										2.26389	171.146	175.236
										2.27778	172.458	171.379
										2.29167	176.625	167.052
										2.30556	182.045	162.966
										2.31944	186.854	158.978
										2.33333	189.685	156.242
										2.34722	187.716	153.25
										2.36111	182.629	151.326
										2.375	175.459	149.955
										2.38889	166.4	149.247
										2.40278	157.26	149.709
										2.41667	148.315	150.506
										2.43056	141.236	152.629
										2.44444	135.326	154.411
										2.45833	131.038	155.414
										2.47222	128	155
										2.48611	125.169	154.499
										2.5	122.753	153.341

## Sheet: Figure.4
	Figure.4a					Figure.4b												Figure.4d																	Figure.4f
						Time(Days)	Sh-Scramble					Sh-Tmub1#1						Time(Days)	Sh-Scramble					Sh-Tmub1#1					Sh-Tmub1#2						Time(Days)	Sh-Scramble					Sh-Tmub1#1					Sh-Tmub1#2
						0												0																	0
						3												3																	3
						6	6.17	4.25	3.09	4.68	7.11	4.88	3.96	6.71	6.12	5.83		6	3.55	4.03	7.04	5.96	8.41	2.38	2.31	2.63	3.19	3.8	4.77	3.69	3.31	2.35	2.75		6	13.17	14.46	18.02	16.25	14.2	13.34	13.76	14.05	9.62	16.81	8.14	16.48	10.8	13.65
						8	56.12	49.13	42.28	49.44	61.35	47.12	40.16	59.23	57.14	53.78		9	47.8	65.3	74.3	89.4	68.93	24.05	13.76	29.75	28.37	34.05	37.37	28.71	31.34	24.58	30.09		9	50.3	72	83.8	101.8	82.8	42.2	43.1	49.5	24.5	47.9	34.8	44.5	23.2	43.6
						10	130.46	121.84	90.27	110.23	138.18	125.67	108.45	115.84	131.49	131.66		12	133.87	134.82	121.07	118.07	93.99	44.31	47.12	54.6	45.19	47.89	71.69	68.29	40.84	59.26	51.72		12	144.9	151.3	131.2	128.7	117.4	61.4	64.2	74.6	41.2	64.3	70.1	94.7	51.7	76.5
						12	233.397	192.105	180.144	222.462	244.755	227.64	201.85	231.37	249.23	235.89		15	265.29	200.96	204.7	256.32	124.68	74.79	61.83	86.8	76.66	67.25	126.91	99.77	75.69	98.5	83.24		15	301.4	227.2	229.6	282.1	155.9	111.4	105.6	116.2	67.8	97.3	106.6	137.5	81.3	133.2
						14	374.141	358.544	291.332	331.057	372.483	371.94	341.77	370.32	396.13	359.13		18	352.72	432.61	326.85	274.55	209.83	121.37	118.67	114.39	109.05	112.48	182.29	120.98	142.92	135.2	134.34		18	395.8	478	374	308.2	256.1	186.4	164.9	159.5	104.7	152.2	205	180.5	156.2	152.8
						16	516.656	478.307	481.588	495.057	532.728	521.38	495.76	501.29	516.18	531.3		21	467.23	557.64	471.01	378.77	297.33	181.78	136.36	194.7	175.44	164.24	215.02	171.77	183.99	231.24	185.05		21	529.7	619.1	532.7	421.1	363.8	268.8	182	267.7	166.7	228.8	291.7	248.1	206.8	244.3
																		24	668.7	734.43	625.18	516.99	365.35	257.68	170.52	278.06	256.43	266.17	311.37	275.18	261.32	322.58	280.62		24	763.4	822	710.4	576.2	453.5	358.5	254	404.5	244.5	389	383.1	388	297.3	357.1
																		27	857.21	925.8	866.65	682.02	458.46	351.85	265.06	385.81	340.14	353.75	434.54	397.48	359.08	448.61	397.64		27	985.3	1030.1	976.2	774.6	671.7	521.8	469.8	594.4	351.5	511.1	572.6	521.2	415.1	544.4
[truncated: 50 more columns]

## Sheet: Figure.5
	Figure.5b			Figure.5c				Figure.5e			Figure.5f		Figure.5g		Figure.5h	Survival proportions (%)			Figure.5j			Figure.5k			Figure.5l		Figure.5m		Figure.5n			Figure.5o
	PD-L1	TMUB1			PD-L1 High	PD-L1 Low		Normal	Tumor		4.40551		5.8241		Month	Low	High		N(72)	T(72)		N(72)	T(72)		3.31254		3.98501		PD-L1	TMUB1			PD-L1 High	PD-L1 Low
	7.493	15.755		TMUB1 High	89.3	11.1		0.6	15.755		4.10391		5.35287		0	100	100		14.11	29.06		7.44	23.29		2.68775		3.56775		29.06	23.29		TMUB1 High	80.6	19.4
	32.205	9.284		TMUB1 Low	10.7	88.9		3.103	9.284		3.86329		5.15207		10	98	98		22.01	39.92		11.48	21.64		2.55632		3.55842		39.92	21.64		TMUB1 Low	19.4	80.6
	69.661	58.207						1.637	58.207		3.20089		4.99211		11	98	96		17.43	13.31		4.68	21.19		2.44359		3.27775		13.31	21.19
	63.357	48.133		Figure.5d				6.577	48.133		2.93334		4.90344		12	98	94		5.86	58.22		2.81	33.32		2.4334		3.22033		58.22	33.32		Figure.5p	Survival proportions (%)
	31.196	6.015		Normal	Tumor			0.189	6.015		2.86182		4.88102		13	98	92		19.54	61.5		12.4	36.11		2.40962		3.09398		61.5	36.11		Month	Low	High
	65.509	4.015		2.253	7.493			5.391	4.015		2.84474		4.7147		14	96	92		14.42	47.04		8.13	23.77		2.37707		3.06545		47.04	23.77		0	100	100
	28.985	3.11		6.707	32.205			4.95	3.11		2.72376		4.66577		16	96	90		5.71	36.79		2.5	23.3		2.32745		3.05706		36.79	23.3		7	97.2222	100
	28.305	9.342		16.773	69.661			0.892	9.342		2.61661		4.5029		17	96	88		13.67	58.91		7.83	31.87		2.27572		2.94416		58.91	31.87		10	97.2222	97.2222
	27.401	19.259		27.226	63.357			6.733	19.259		2.44013		4.28647		18	96	86		18.42	17.3		4.52	18.97		2.23411		2.90505		17.3	18.97		19	94.4444	91.6667
	31.044	4.37		1.472	31.196			5.252	4.37		2.3584		4.22028		19	96	84		3.73	21.94		1.28	15.08		2.18806		2.59377		21.94	15.08		21	94.4444	88.8889
	16.788	18.541		18.822	65.509			8.471	18.541		2.34372		3.93958		20	94	84		5.74	28.81		2.71	14.01		2.16743		2.59165		28.81	14.01		25	94.4444	86.1111
	18.578	2.324		9.067	28.985			3.455	2.324		2.26355		3.85806		22	94	80		7.34	39		3.67	27.49		2.16422		2.58704		39	27.49		28	94.4444	80.5556
	31.609	18.527		10.539	28.305			2.597	18.527		2.16198		3.52484		25	92	78		7.84	33.57		4.06	23.81		2.1075		2.55202		33.57	23.81		31	91.6667	77.7778
	29.47	20.723		24.447	27.401			2.551	20.723		2.05421		3.41255		26	92	76		23.19	49.3		12.6	36.34		2.09825		2.53261		49.3	36.34		32	91.6667	75
	61.462	42.013		4.064	31.044			1.853	42.013		1.96155		3.38862		29	92	74		18.46	19.38		13.54	11.8		2.08485		2.45594		19.38	11.8		33	88.8889	72.2222
	53.746	34.672		10.134	16.788			0.612	34.672		1.95094		3.22849		31	90	72		7.51	31.36		3.04	14.47		2.08001		2.37838		31.36	14.47		35	88.8889	69.4444
	62.666	25.884		14.995	18.578			13.487	25.884		1.94366		3.22265		32	88	72		7.62	35.85		2.52	24.44		2.0768		2.37009		35.85	24.44		36	86.1111	69.4444
	24.611	14.241		7.063	31.609			1.987	14.241		1.94239		3.0221		33	86	70		9.41	22.3		13.19	9.95		2.06204		2.30883		22.3	9.95		39	86.1111	66.6667
	32.267	10.756		10.633	29.47			0.701	10.756		1.93915		2.87152		35	84	70		20.59	19.86		11.39	18.13		2.02731		2.25092		19.86	18.13		42	83.3333	61.1111
	46.57	36.119		8.455	61.462			3.392	36.119		1.87288		2.84139		37	84	68		21.83	44.04		12.39	23.48		1.98127		2.22811		44.04	23.48		49	83.3333	58.3333
	17.839	24.252		3.693	53.746			2.107	24.252		1.82595		2.83471		42	84	66		13.29	42.29		6.93	21.64		1.9611		2.18797		42.29	21.64		51	80.5556	58.3333
	47.388	47.606		22.624	62.666			3.283	47.606		1.79927		2.67354		49	84	66		11.72	49.72		5.17	20.05		1.78976		2.1788		49.72	20.05		53	80.5556	55.5556
	13.591	7.87		4.535	24.611			9.141	7.87		1.7337		2.56564		50	84	66		9.81	39.99		3.81	23		1.7763		2.15501		39.99	23		68	80.5556	55.5556
	26.266	13.638		29.402	32.267			5.143	13.638		1.71108		2.23487		51	81.9512	66		18.82	16.86		8.03	4.5		1.75593		2.12718		16.86	4.5		76	80.5556	52.7778
	61.936	36.348		11.957	46.57			1.432	36.348		1.67661		2.21829		53	81.9512	63.6429		23.9	43.58		12.91	26.55		1.7503		2.09386		43.58	26.55		77	77.572	52.7778
	61.006	48.523		4.614	17.839			13.28	48.523		1.4707		2.17294		54	81.9512	63.6429		29.39	26.48		9.8	15.28		1.70582		2.06933		26.48	15.28		78	77.572	52.7778
	64.831	42.506		9.241	47.388			4.535	42.506		1.46983		2.10781		58	81.9512	63.6429		15.66	21.42		9.17	15.1		1.66998		2.02511		21.42	15.1		81	77.572	52.7778
	20.961	11.781		15.436	13.591			7.495	11.781		1.42532		1.86941		59	81.9512	63.6429		28.1	25.74		13.88	11.43		1.65416		1.95537		25.74	11.43		84	77.572	52.7778
	31.821	7.259		12.77	26.266			6.608	7.259		1.40492		1.7244		60	79.7946	61.0971		8.72	25.82		3.78	31.46		1.60907		1.83358		25.82	31.46		85	77.572	52.7778
	38.872	13.832		3.602	61.936			3.209	13.832		1.29467		1.58108		61	79.7946	58.4407		35.9	35.3		2.37	19.84		1.56609		1.78699		35.3	19.84		87	77.572	52.7778
	12.683	21.316		25.532	61.006			4.727	21.316		1.28755		1.51621		62	79.7946	58.4407		9.89	30.17		15.08	13.38		1.42303		1.75834		30.17	13.38		88	77.572	52.7778
	60.753	70.661		16.906	64.831			2.361	70.661		1.25664		1.50027		63	79.7946	58.4407		21.47	50.36		11.83	30.23		1.39474		1.69023		50.36	30.23		89	77.572	52.7778
	73.156	75.974		23.092	20.961			4.076	75.974		1.25035		1.45913		64	79.7946	55.6579		23.05	30.37		14.23	16.89		1.36977		1.64634		30.37	16.89		90	77.572	52.7778
	48.321	47.153		8.688	31.821			10.133	47.153		1.21852		1.41731		65	79.7946	55.6579		27.31	61.61		17.53	39.1		1.25266		1.64277		61.61	39.1		91	77.572	52.7778
	43.6	34.222		26.105	38.872			3.666	34.222		1.17382		1.40695		66	79.7946	55.6579		23.12	22.87		14.96	12.37		1.24478		1.62823		22.87	12.37		93	77.572	52.7778
	64.188	55.87		9.023	12.683			2.863	55.87		1.04044		1.38055		67	79.7946	52.5657		8.62	19.38		4.65	10.66		1.22996		1.54781		19.38	10.66		94	77.572	52.7778
	31.227	21.352		6.607	60.753			7.766	21.352		0.906921		1.26915		69	79.7946	52.5657		22.52	44.51		13.4	16.66		1.17374		1.54206		44.51	16.66		95	77.572	52.7778
	33.214	27.192		20.634	73.156			9.612	27.192		0.903164		1.26428		70	76.6028	52.5657		13.36	29.74		8.1	28.87		1.16881		1.52813		29.74	28.87		96	77.572	52.7778
	33.588	37.342		25.996	48.321			14.342	37.342		0.894361		1.21906		71	76.6028	52.5657		22.07	32.62		13.64	19.05		1.15448		1.37733		32.62	19.05		97	77.572	52.7778
	63.363	31.722		7.109	43.6			11.877	31.722		0.85117		1.19829		72	76.6028	52.5657		9.69	32.6		4.43	19.73		1.08808		1.36673		32.6	19.73		100	77.572	52.7778
	4.755	20.048		19.605	64.188			6.067	20.048		0.833603		1.17232		73	76.6028	52.5657		11.4	23.16		5.45	12.05		1.04232		1.35353		23.16	12.05		101	77.572	52.7778
	20.886	14.099		12.729	31.227			15.452	14.099		0.766339		1.13011		74	76.6028	52.5657		8.69	29.35		5.3	18.29		1.04231		1.34582		29.35	18.29		102	77.572	52.7778
	61.791	67.962		13.606	33.214			1.663	67.962		0.728227		1.03846		75	76.6028	52.5657		24.44	36.88		15.8	21.05		1.0226		1.1969		36.88	21.05		103	77.572	52.7778
	44.624	47.648		18.619	33.588			1.617	47.648		0.681025		0.940491		76	76.6028	52.5657		24.6	21.43		2.63	14.43		1.0125		1.15734		21.43	14.43		104	77.572	52.7778
	22.082	13.544		33.881	63.363			5.818	13.544		0.574405		0.652462		77	76.6028	47.3092		10.32	26.67		6.15	15.86		0.998346		1.14471		26.67	15.86
	36.702	40.136		6.763	4.755			6.291	40.136		0.491217		0.319794		78	76.6028	47.3092		4.83	26.09		2.08	17.76		0.982923		1.0986		26.09	17.76
	41.371	29.145		22.915	20.886			4.923	29.145		0.309114		0.135557		79	76.6028	47.3092		13.96	67.6		6.95	41.76		0.974962		1.04022		67.6	41.76
	41.459	43.231		16.063	61.791			9.184	43.231		0.305741		-0.132201		80	76.6028	47.3092		8.72	34.43		2.7	20.78		0.866656		0.983536		34.43	20.78
	45.878	29.872		8.791	44.624			12.394	29.872		0.164571		-0.152666		81	76.6028	47.3092		17	20.36		9.58	32.41		0.858953		0.967462		20.36	32.41
	60.324	35.175		8.339	22.082			15.329	35.175		0.134145		-0.215988		82	76.6028	47.3092		8.44	37.83		4.21	21.89		0.850756		0.922256		37.83	21.89
	16.87	8.484		16.268	36.702			9.431	8.484		-0.133756		-0.265234						7.8	30.37		2.81	7.3		0.765369		0.914578		30.37	7.3
	24.89	21.237		25.804	41.371			9.423	21.237		-0.139686		-0.425153						17.44	59.74		9	38.42		0.643682		0.89535		59.74	38.42
	30.437	19.254		22.111	41.459			15.426	19.254		-0.183647		-0.572076						8.68	36.7		5.09	25.22		0.593594		0.842609		36.7	25.22
	59.108	29.233		6.945	45.878			14.232	29.233		-0.508218		-0.670514						8.16	44.39		2.51	8.1		0.591396		0.776393		44.39	8.1
	32.769	22.875		25.357	60.324			9.523	22.875										12.91	58.83		9.24	16.57		0.56367		0.758305		58.83	16.57
				9.918	16.87														16.7	12.26		3.78	17.71		0.451874		0.719555		12.26	17.71
				6.476	24.89														15.39	26.16		8.59	14.53		0.39788		0.670611		26.16	14.53
				17.079	30.437														19.18	37.7		10.32	22.1		0.260203		0.640791		37.7	22.1
				8.228	59.108														6.44	28.93		2.87	17.3		0.22428		0.481947		28.93	17.3
				26.511	32.769														21.82	43.59		13.66	27.01		0.070166		0.456845		43.59	27.01
																			6.16	32		1.27	20.11		-0.015685		0.414234		32	20.11
																			23.85	56.83		14.49	36.83		-0.0243157		0.413896		56.83	36.83
																			24.57	20.27		6.93	11.87		-0.0520782		0.314155		20.27	11.87
																			30.56	35.7		17.95	23.92		-0.090501		0.247234		35.7	23.92
																			15.67	28.26		9.79	18.21		-0.126558		0.141911		28.26	18.21
																			28.34	42.7		16.64	18.36		-0.150422		-0.172558		42.7	18.36
																			13.87	36.47		6.46	19.97		-0.158662		-0.198441		36.47	19.97
																			13.26	55.94		7.84	34.25		-0.199026		-0.274265		55.94	34.25
																			9.23	24.75		4.06	18.5		-0.277552		-0.280182		24.75	18.5
																			9.31	32.19		4.63	26.79		-0.389062		-0.406676		32.19	26.79
																			27.05	55.71		15.47	30.25		-0.445889		-0.835475		55.71	30.25
																			26.48	41.37		15.73	21.59						41.37	21.59

## Sheet: Figure.6
	Figure.6b					Figure.6d						Figure.6g					Figure.6i				Figure.6j					Figure.6k					Figure.6m					Figure.6n			Figure.6o
																															T cell -		T cell +			PTPR -	PTPR +		PTPR -	PTPR +
																															PTPR -	PTPR +	PTPR -	PTPR +		1.01838	1.57284		1.03483	2.15729
																															100.382	101.718	61.2849	47.1846		0.976529	1.71984		1.01933	2.39817
																															101.758	104.49	66.3826	39.1794		1.00509	1.65284		0.968285	2.27165
																															97.8601	99.7916	63.1829	41.9373		1.00827	1.68473		0.97756	2.07562
																															100.32	102.382	65.1738	43.5826
												Figure.6h

## Sheet: Figure.7
	Figure.7c			Figure.7d												Figure.7e	Survival proportions (%)
	Vehicle	PTPR			Vehicle					PTPR							Vehicle	PTPR
	403.6	276.2		0												0	100	100
	371.9	241.8		3												31	90	100
	365.5	221.6		6	9.711	11.62	10.64	12.22	11.42	10.55	12.98	9.56	11.96	15.46		33	80	100
	289.2	219.8		9	31.77	38.37	61.99	48.93	37.98	37.44	41.3	39.9	50.84	53.74		34	70	100
	304.6	186.4		12	74.205	91.64	119.64	112.64	86.53	79.24	92.32	85.41	106.46	115.89		37	60	100
				15	144.209	151.99	206.45	189.02	151.44	111.28	120.42	107.99	125.97	144.98		38	60	90
	Figure.7g			18	199.251	247.48	319.86	307.55	221.64	146.03	165.73	152.7	181.44	222.88		41	50	80
	Vehicle	PTPR		21	316.917	399.22	491.03	467.04	348.21	192.84	233.02	205.1	258.36	300.36		43	40	80
	1501	771		24	485.477	653.54	778.58	732.31	534.18	294.25	350.33	328.48	409.41	465.18		45	30	70
	1553	685														47	20	60
	1158	857														49	20	60
	1398	802
	1422	1065
	Figure.7h			Figure.7i
	Vehicle	PTPR		Vehicle	PTPR
	12.7	26.4		18.6	49.1
	16.4	24.9		20.5	32.4
	6.6	28		12.1	38.3
	15.1	20.4		16.8	31.9
	9.8	19.6		10.9	41.5
	Figure.7l
		IgG+Vehicle					IgG+PTPR					αCTLA-4+Vehicle					αCTLA-4+PTPR
	0
	3	4.081	4.683	5.681	6.048	7.474	5.276	4.508	6.047	7.589	6.198	6.504	6.954	5.512	5.577	3.662	6.04	5.765	6.401	4.818	7.032
	6	66.69	78.42	72.51	65.98	74.9	79.27	74.68	74.72	67.49	72.31	78.87	68.87	74.87	71.29	78.18	79.4	71.52	76.61	76.29	67.43
	9	165.55	186.18	186.72	161.64	176.73	120.52	131.04	131.09	121.13	130.41	91.75	101.41	98.42	89.24	98.51	99.53	98.68	93.67	94.87	94.89
	12	308.03	377.48	340.89	328.59	352.02	232.54	249.85	222.87	219.42	243.79	122.43	132.51	110.33	116.67	120.31	91.99	85.55	88.56	61.67	83.62
	15	451.95	536.84	519.52	484.92	525.4	314.01	343.44	309.29	285.76	314.19	174.53	146.65	134.41	118.62	106.45	110.16	93.83	80.27	0	33.16
	18	652.5	754.65	729.15	662.64	718.88	479.02	506.29	424.56	379.24	405.49	243.3	169.35	130.58	109.98	111.17	121.16	102.18	66.13	0	0
	Figure.7m					Figure.7n					Figure.7o					Figure.7p	Survival proportions (%)
	IgG+Vehicle	IgG+PTPR	αCTLA-4+Vehicle	αCTLA-4+PTPR		IgG+Vehicle	IgG+PTPR	αCTLA-4+Vehicle	αCTLA-4+PTPR		IgG+Vehicle	IgG+PTPR	αCTLA-4+Vehicle	αCTLA-4+PTPR		Time(Days)	IgG+Vehicle	IgG+PTPR	αCTLA-4+Vehicle	αCTLA-4+PTPR
	368.7	244.8	133.1	61.3		12.8	26.9	39.2	47.2		13.6	39.2	45.7	61.2		0	100	100	100	100
	404.2	249.2	207.9	99.2		16.3	25.6	43.1	51.3		19.8	43.1	31.9	54.9		36	90	100	100	100
	399.2	306.4	91.4	112.7		17.9	31.9	29.9	46.5		8.96	26.8	46.2	58.3		39	80	100	100	100
	364.7	236.3	143.5	0		9.3	29.3	36.7			12.5	29.6	44.9			41	70	100	100	100
	397.2	226	125.2	0		21.6	37.5	33.1			14.7	34.2	47.9			44	50	90	100	100
																47	50	80	90	100
																48	40	80	90	100
																49	40	80	80	100
																50	30	80	80	100
																51	20	70	80	100
																52	20	70	70	100
																54	10	70	70	100
																55	10	60	50	90
																56	10	40	50	90

## Sheet: Supplementary Figure.1
	Figure.1a			Figure.1b			Figure.1c			Figure.1d			Figure.1e
	BL	NR		BL	NR		BL	NR		BL	NR		BL	NR
	2.91908	3.03192		3.55739	3.66924		2.84061	2.95644		3.77651	3.8478		3.29066	3.40851
	2.83303	2.98418		3.492	3.62954		2.74212	2.93784		3.72937	3.84284		3.19986	3.35194
	2.85176	2.9836		3.49588	3.60057		2.81202	2.90935		3.73867	3.80231		3.25624	3.33005
	2.98116	2.97561		3.48038	3.59313		2.81072	2.90239		3.75621	3.79824		3.21776	3.31595
	2.93642	2.97051		3.59202	3.5801		2.93253	2.8864		3.79035	3.79186		3.31186	3.29983
	2.9156	2.96984		3.50757	3.57996		2.85784	2.87941		3.74574	3.77923		3.26745	3.28631
	2.89764	2.93552		3.47488	3.57367		2.71762	2.86617		3.67921	3.75543		3.20598	3.27069
		2.93441			3.56107			2.8553			3.75346			3.2457
	Figure.1f				Figure.1g					Figure.1i
										Figure.1j
	Figure.1k					Figure.1l					Figure.1m
	Figure.1n-p
	Figure.1q								Figure.1r

## Sheet: Supplementary Figure.2
	Figure.2a				Figure.2e												Figure.2g				Figure.2h				Figure.2i				Figure.2j				Figure.2k				Figure.2l			Figure.2m			Figure.2n				Figure.2o
	EV	OV-TMUB1				NC					IFN-γ																										EV	OV-TMUB1		EV	OV-TMUB1
	46.3	173.4			TMUB1	1.09373	1.05826	0.918473	1.18473	0.744809	1.08588	1.19284	1.03847	0.948268	0.874286																						1.0351	1.0332		1.2214	1.3156
	51.4	162.1			PD-L1	1.01284	0.976482	1.04857	0.847247	1.11486	2.5586	2.72937	2.83272	2.59287	2.94719																						0.9847	1.2642		0.8813	0.9752
	59.8	153.7																																			1.1745	0.9864		0.9136	1.1327
	61.3	152.2			Figure.2f																																0.8818	0.9735		0.9544	0.9164
	60.7	146.8				EV					OV-c-Myc																										0.9239	1.0144		1.0293	0.8971
	43.6	131.4			TMUB1	1.05384	0.89233	1.04285	0.924827	1.08616	0.740027	0.724797	0.867929	0.928418	0.897428
	41.2	126.6			PD-L1	0.941695	0.961482	1.09682	0.927418	1.11113	2.77662	2.75744	2.89453	2.51848	2.48266
	48.8	140.3
	Figure.2b
	Figure.2c
	EV	OV-TMUB1
	1.00451	0.931325
	0.971232	0.941327
	1.01074	0.931255
	Figure.2d
	Sh-Scramble	Sh-TMUB1#1	Sh-TMUB1#2
	1.0046	0.966004	0.972498
	0.98101	0.951556	0.949232
	0.994391	0.991917	0.983375

## Sheet: Supplementary Figure.3
	Figure.3a								Figure.3b
		EV			OV-TMUB1					Sh-Scramble			Sh-TMUB1#1
	0	1	1	1	1	1	1		0	1	1	1	1	1	1
	4	0.88	0.84	0.85	0.93	0.93	0.95		4	0.89	0.85	0.87	0.81	0.76	0.8
	8	0.64	0.61	0.59	0.88	0.9	0.91		8	0.66	0.63	0.62	0.51	0.49	0.53
	16	0.56	0.51	0.46	0.82	0.84	0.86		16	0.53	0.51	0.47	0.21	0.19	0.25
	Figure.3c			Figure.3d					Figure.3e
	EV	OV-TMUB1		Sh-Scramble	Sh-TMUB1#1	Sh-TMUB1#2
	0.127	0.121		0.089	0.156	0.103
	0.103	0.104		0.113	0.139	0.144
	0.149	0.089		0.136	0.121	0.141
	0.134	0.095		0.142	0.118	0.094
	0.137	0.131		0.097	0.095	0.081
	0.116	0.105		0.108	0.116	0.124
	0.122	0.133		0.122	0.132	0.117
	0.094	0.125		0.128	0.106	0.115
	0.131	0.117		0.111	0.112	0.131
	0.124	0.113		0.104	0.099	0.121
	Figure.3f
						Figure.3h
	Figure.3i					Figure.3j

[truncated: 9 more sheets: Supplementary Figure.4, Supplementary Figure.5, Supplementary Figure.6, Supplementary Figure.7, Supplementary Figure.9, Supplementary Figure.10, Supplementary Figure.11, Supplementary Figure.12, Supplementary Figure.13]
